# Supplementary material for: Appropriate duration of peripherally inserted central catheter maintenance to prevent central line-associated bloodstream infection
Source: PLoS One. 2020 Jun 22;15(6):e0234966. doi: 10.1371/journal.pone.0234966 (PMC7307762; doi:10.1371/journal.pone.0234966)
Supplement: S1 Data — (XLSX) [file pone.0234966.s001.xlsx]

## Sheet: 전체명단
Classification	Catheter type	Catherther insertion-bloodstream infection	Insertion-removal days	Other catheters
2	1	-	38
2	1	-	42
2	2	-	22
2	1		11
2	1	-	15
2	1	-	11
2	1	-	127
2	1		26
2	1	-	33	Y
2	1	-	11
2	2	-	13
2	1		115
2	1	-	9
3	1	-	4
2	1	-	71
2	1	-	57
2	1	-	4
2	1		58
2	1		41
2	1	-	22
2	1	-	31
2	1	-	40
2	1	-	26
1	1	30	58	1
2	1	-	68
2	1		4
2	1	-	24
2	1		26
2	1	-	4
2	1	-	42
4	1		38
2	1	-	55	1
2	1	-	5
2	1		69
1	1	37	39	4
2	1		16
2	1	-	1
2	1	-	44
1	1	71	86	4
2	1	-	15
2	1	-	23
1	1	56	91	4
2	1	-	85
2	1	-	24
2	1	-	6
2	1	-	40
2	2	-	31
2	1	-	55
2	1		51
1	1	31	17	4
2	1	-	34
2	1	-	5
2	1	-	172
2	1	-	17
2	2	-	12
2	1	-	17
2	1	-	109
2	1	-	40
2	1	-	3
2	1		5
2	1	-	32
2	1	-	15
2	1	-	13
2	1	-	50
2	1	-	11
2	1	-	19
2	1	-	31
1	1	20	33	2
2	1	-	26
2	1	-	123
1	1	26	35	4
2	1	-	8
2	1	-	129
2	1	-	28
2	1	-	8
2	1	-	6
2	1	-	11
2	2	-	10
1	1	35	34	4
2	1	-	9
1	1	8	26	4
2	1	-	40
2	1		4
2	1	-	37
2	1	-	7
2	1		16
2	1	-	5
2	1		81
2	1	-	21
2	1	-	12
2	1	-	24
2	1	-	8
2	1		17
2	1	-	26
2	1		19
2	1	-	3
2	1	-	5
2	1	-	6
2	2	-	7
2	1	-	18
2	1	-	33
2	1	-	34
2	1		3
2	1	-	8
2	1	-	49
2	1	-	9
2	1	-	30
2	1	-	37
2	1		3
2	1	-	18
2	1	-	14
2	2	-	19
2	1	-	4
2	1	-	35
2	1	-	15
2	1	-	14
2	2	-	15
2	1	-	19
2	1	-	25
2	1	-	24
2	1	-	14
2	1	-	11
2	1	-	10
2	1	-	77
2	1	-	8
2	1	-	22
2	1		14
2	1		79
2	1	-	16
2	1	-	28
2	2		5
2	1	-	25
2	1		5
2	1		15
2	1	-	16
2	1	-	30
4	1	-	59
2	1		17
2	1	-	8
2	1		6
2	1	-	4
2	1	-	133
2	1	-	4
2	1	-	12
1	1		22
2	1	-	11
2	2	-	104
4	1	-	24
2	1	-	90
2	1	-	14
2	1	-	18
2	1	-	19
2	2	-	21
2	1	-	8
2	1	-	14
2	1	-	8
2	2	-	9
2	2		16
2	1	-	14
2	1	-	42
2	1	-	30
2	1	-	13
2	1	-	26
2	2		11
3	2		9
2	2	-	30
2	1	-	66
2	1	-	7
2	1	-	6
2	1	-	22
2	1	-	85
1	1	7	10	1
2	1	-	10
2	1	-	44
2	2	-	11
2	1		20
2	1		14
2	1	-	11
2	2	-	13
2	1	-	18
2	1		51
2	1	-	8
2	1		31
2	2	-	13
2	2		9
2	1	-	8
2	1	-	15
2	1	-	19
2	1	-	37
2	1	-	6
2	1		9
2	2	-	10
2	1	-	8
2	1	-	22
2	1	-	8
2	1	-	35
2	1	-	6
2	1	-	164
2	1		35
2	1	-	99
2	1	-	4
3	2		40
2	1	-	10
2	1	-	7
2	1	-	9
2	1	-	88
2	1	-	2
2	1	-	21
2	1	-	26
2	1	-	8
2	1	-	9
2	1		22
2	1	-	32
2	1	-	16
2	1		9
2	1	-	12
2	1	-	39
2	1	-	15
2	1	-	8
2	1	-	16
1	2	8	33	2
1	1		21
2	1	-	16
2	1	-	30
2	1	-	9
2	1	-	40
2	2	-	9
2	1	-	34
2	1	-	3
2	1	-	13	1
2	1	-	2
2	1	-	2
2	1	-	4
2	1	-	112
2	1	-	13
2	1	-	8
2	1	-	16
2	1	-	27
2	1	-	22
2	1	-	18
2	1	-	5
2	1	-	2
2	1	-	8
2	1	-	2
2	1	-	28
2	1	-	3
2	1	-	78
2	1		21
2	1	-	25
1		88	20	4
2	1	-	9
2	1	-	8
2	1	-	41
2	1	-	28
2	1	-	22
2	1	-	14
2	1	-	21
2	1	-	51
2	1	-	14
2	1		18
2	1	-	12
2	1	-	3
2	1	-	17
2	2	-	25	3
2	1	-	15
2	2	-	3	2
2	1	-	112
2	2	-	10	Hickman
2	1	-	34
2	2	-	5	triple lumen cath
2	1	-	4
2	1	-	120
2	1		30
2	1	-	19
2	1		15
2	2	-	11	2
2	1	-	13
2	1	-	6
3	2		21
2	1	-	30
2	1		16	1
3	2		13
2	1	-	44
2	1	-	20
2	1	-	5
2	2	-	3	triple lumen cath
2	1	-	4
2	1	-	41
2	2	-	45	1
2	1	-	28	Hickman
2	1	-	9
2	1	-	15
2	1	-	9
1	1	6	21	1
2	1	-	13
2	2		3	2
3	2		47	2
2	1	-	6
2	1		31
2	1	-	2
2	1	-	6
2	1	-	21
2	1	-	19	4
2	1		32	4
2	1	-	2	4
2	1	-	7	4
2	1	-	22	4
2	1	-	13	4
2	2	-	2	4
2	1	-	14	4
2	1		49	4
2	1	-	12	4
2	1		16	4
2	1	-	28	4
2	1		17	2
2	1	-	7	4
2	1	-	29	4
1	1	40	41	2
2	1	-	26	4
2	1	-	64	4
2	1		60	4
2	1	-	2	4
1	1	40	41	4
2	1	-	25	4
2	1	-	18	4
2	1	-	17	4
2	1	-	13	4
2	1	-	52	4
2	1	-	30	4
2	1		30	4
2	1	-	101	4
3	2		72	4
2	1	-	29	4
2	2	-	31	4
4	1	-	18	4
2	1	-	7	4
2	1	-	38	4
2	1	-	24	4
2	1	-	51	4
3	1	-	15	4
2	1	-	3	4
2	1	-	15	4
2	1	-	5	4
2	1	-	13	4
2	1	-	10	4
2	1	-	34	4
2	1	-	11	4
2	1	-	27	4
2	1	-	2	4
2	1	-	26	4
2	1	-	16	4
2	1	-	8	4
2	1	-	31	4
2	1	-	25	4
2	1	-	35	4
2	1		7	4
2	1	-	12	4
2	1	-	9	4
2	1	-	27	4
2	1	-	5	4
2	1	-	17	4
2	1	-	19	4
2	1	-	12	4
2	1	-	13	4
2	1	-	7	4
2	1	-	15	4
2	1		43	4
2	1	-	15	4
2	1		21	4
2	1	-	20	4
2	1		3	4
2	1	-	25	4
2	1	-	14	4
2	1	-	24	4
1	1	182	130	4
2	1	-	11	4
2	1	-	1	4
2	1	-	159	4
2	1	-	4	4
2	1	-	142	4
1	1	19	62	4
2	1	-	89	4
2	1	-	12	4
1	1	23	24	4
2	1	-	19	4
2	1	-	5	4
2	1		20	4
2	1	-	6	4
2	1	-	29	4
2	1	-	85	4
2	1	-	27	4
2	1	-	16	4
2	1	-	57	4
2	1	-	2	4
2	1	-	3	4
2	1	-	43	4
2	1	-	2	4
2	1	-	2	4
2	1	-	4	4
2	1	-	57	4
1	1	9	14	4
1	1	150	152	4
2	1	-	11	4
2	1	-	5	4
2	1	-	56	4
2	1	-	12	4
2	1	-	15	4
2	1	-	74	4
2	1	-	24	4
2	1	-	62	4
2	1	-	59	4
2	1	-	26	4
2	1	-	3	4
2	1	-	22	4
2	1	-	18	4
2	1	-	30	4
3	1		3	4
1	1	75	78	4
2	1	-	6	4
2	1	-	5	4
2	1	-	51	4
3	2		9	4
2	1	-	24	4
4	1	-	19	4
2	1	-	94	4
4	1	-	32	4
2	1	-	56	4
2	1		20	4
3	2	-	7	4
2	1	-	22	4
3	1	-	21	4
2	1	-	20	4
2	1	-	4	4
2	1	-	19	4
2	1	-	128	4
2	1	-	24	4
2	1	-	40	4
2	1	-	48	4
2	1	-	7	4
2	1	-	7	4
2	1	-	23	4
2	2	-	23	4
3	2		17	4
2	1	-	5	4
2	1	-	27	4
2	1	-	3	4
2	1		11	2
2	1	-	136	4
2	1	-	31	4
2	1	-	18	4
2	2		15	4
2	1	-	28	4
2	2		24	4
2	2		10	4
2	1	-	3	4
2	1	-	21	4
2	1		38	2
2	1	-	24	4
2	1	-	8	4
3	1	-	16	4
2	1	-	129	4
2	1	-	62	4
2	1	-	8	4
2	1	-	51	4
4	1	-	21	4
2	1	-	16	4
1	1	17	22	4
1	1	38	48	4
2	1	-	31	4
2	1		77	4
2	1	-	17	4
2	2		77	4
2	2		15	4
2	1	-	8	4
2	1	-	119	4
2	1	-	5	4
2	1	-	11	4
2	1	-	95	4
2	1	-	79	4
2	1	-	154	4
2	1	-	5	4
2	2	-	46	4
2	1	-	13	4
2	1	-	31	4
3	1	-	70	4
2	1	-	19	4
2	1	-	23	4
2	1	-	8	4
4	1	-	14	4
3	1	-	6	2
2	1	-	7	4
2	1		19	4
2	1	-	16	4
3	1	-	2	2
2	1	-	30	4
2	1	-	2	4
2	1		8	2
2	1	-	2	4
2	1		2	2
2	1	-	42	4
2	1	-	2	4
3	1		8	4
2	1	-	3	4
2	1	-	2	4
4	1	-	2	4
2	1	-	2	4
2	1	-	2	4
2	1	-	2	4
2	1	-	18	4
3	1	-	7	4
2	1	-	2	4
2	1	-	28	4
2	1	-	178	4
4	1	-	11	4
2	1	-	17	4
2	1	-	3	4
2	1	-	14	4
2	1	-	5	4
3	1	-	149	4
2	1	-	12	4
3	1		13	2
2	1	-	5	4
2	1	-	22	4
2	1	-	124	4
2	1	-	21	4
2	1	-	26	4
2	1	-	13	4
2	1	-	15	4
1	2	9	10	1
2	1	-	5	4
2	1	-	120	4
4	1	31	9	4
2	1	-	85	4
2	1	-	7	4
2	1	-	12	4
2	2	-	13	4
3	1	-	68	4
2	1	-	76	4
2	1	-	8	4
1	1	26	23	4
2	1	-	86	4
2	1	-	2	4
2	1	-	24	4
2	1	-	4	4
2	1	-	9	4
2	1	-	23	4
2	1	-	15	4
2	1	-	4	4
2	1	-	52	4
2	1		83	4
2	1	-	3	4
2	1	-	25	4
2	1	-	147	4
2	1		13	4
2	1	-	3	4
2	1	-	19	4
2	1	-	41	4
2	1	-	25	4
2	1	-	24	4
2	1	-	5	4
2	1	-	3	4
2	1	-	3	4
2	1	-	2	4
2	1	-	6	4
2	1	-	19	4
2	1	-	5	4
2	1	-	5	4
2	1	-	28	4
2	1	-	34	4
2	1	-	78	4
2	1	-	21	4
2	1	-	50	4
2	1	-	71	4
2	1	-	20	4
2	1	-	5	4
2	1	-	1	4
2	1	-	9	4
2	1	-	3	4
2	1	-	8	4
2	1	-	30	4
2	1	-	40	4
2	1	-	6	4
2	1	-	15	4
2	1	-	5	4
2	1	-	5	4
2	1	-	26	4
2	1	-	4	4
2	1	-	28	4
2	1	-	49	4
2	1	-	7	4
2	1	-	21	4
2	1	-	16	4
1	1	11	14	4
4	1	-	51	4
2	1	-	23
2	1	-	16
2	2	-	29
2	1		5
2	1	-	14
2	1	-	3
2	1		10
2	1	-	3
2	1	-	32
2	1	-	11
2	2	-	46
2	1	-	3
2	1	-	2
2	1	-	4
2	1	-	42
2	1	-	98
2	2	-	16
2	1	-	21
2	1	-	199
2	1	-	41
2	2	-	57
2	1	-	25
2	1	-	8
2	2	-	33
2	1	-	54
2	1	-	1
2	1	-	29
2	1	-	32
2	1	-	36
2	1	-	18
2	1	-	2
2	1	-	36
2	2	-	70
2	1	-	13
2	1	-	25
2	1	-	36
2	1	-	5
2	2	-	57
2	1	-	58
2	1	-	7
2	2	-	14
2	1	-	32
2	1	-	7
2	1	-	4
2	1	-	11
2	1	-	11
2	1	-	14
2	1	-	7
2	2	-	52
2	2	-	164
2	1	-	78
2	1	-	85
2	1	-	5
2	1	-	6
2	1	-	5
2	2	-	52
2	1	-	26
2	1	-	226
2	1	-	8
2	1	-	50
2	1	-	9
2	1	-	3
2	1	-	10
4	1	-	17
2	1	-	3
2	1	-	6
2	1	-	58
2	1	-	22
2	1	-	43
2	1	-	26
2	2	-	61
2	1	-	10
2	1	-	13
2	1	-	6
2	1	-	10
2	1	-	17
2	2	-	94
2	1	-	4
2	1	-	52
2	1	-	1
2	1	-	40
2	1	-	49
2	1	-	66
2	1	-	43
4	2	-	17
2	1	-	23
2	1	-	45
2	1	-	32
2	2	-	53
2	2	-	45
2	1	-	23
2	2	-	33
1	1	28	53	4
2	1	-	14
2	1		62
2	1	-	14
2	1	-	15
2	1	-	23
2	1	-	21
4	1	-	7
2	2	-	56
2	2	-	134
2	1	-	23
2	1	-	28
2	1	-	3
2	2	-	63
4	1		5
2	2	-	9
2	1	-	4
2	1	-	2
2	1	-	12
2	1	-	8
2	1	-	13
2	1	-	4
2	1	-	6
2	1	-	13
2	1	-	45
2	1	-	5
2	1	-	5
2	2	-	355
2	1	-	30
2	2	-	5
2	1	-	12
2	2	-	35
2	1	-	150
2	1	-	15
2	1	-	18
2	2	-	60
2	1	-	15
2	1	-	12
2	1	-	16
2	1	-	6
2	2	-	7
2	2	-	1
2	1	-	4
4	1	-	12
2	1	-	150
2	1	-	3
2	1	-	110
2	1	-	64
2	1	1	13
2	1	-	17
2	2	-	9
2	1	-	12
2	2	-	16
2	1	-	78
2	1	-	11
2	1	-	23
2	1	-	12
2	1	-	16
2	1	-	20
2	1	-	7
2	1	-	9
2	1	-	26
2	2	-	27
2	1	-	20
2	2	-	272
2	1	-	36
2	1	-	29
4	1	-	11
2	1	-	11
2	1	-	3
2	1	-	87
2	1	-	9
2	1	-	37
2	2	-	230
2	1	-	34
2	1	-	5
1	1	35	42	4
2	1	-	92
2	1	-	27
1	1	30	31	1
2	1	-	4
2	1	-	13
2	1	-	108
2	1	-	15
1	1	16	17	4
2	1	-	16
2	2	-	27
2	1	-	53
2	1	-	56
2	1	-	8
2	1	-	23
2	1	-	10
2	1	-	7
2	1	-	38
2	1	-	53
2	1	-	8
2	1	-	30
2	1	-	21
2	1	-	15
2	1	-	35
2	1	-	36
2	1	-	8
2	1	-	45
2	1	-	9
2	1	-	38
2	1	-	15
2	1	-	31
2	1	-	43
1	1	27	36	4
2	1	-	16
2	1	-	69
2	1	-	5
2	1	-	7
2	1	-	2
2	1	-	8
2	1	-	13
2	1	-	35
2	1	-	14
2	1	-	155
2	1	-	9
2	1	-	6
2	1	-	32
2	1	-	7
2	1	-	26
2	1	-	16
2	1	-	15
2	1	-	10
2	1	-	26
2	1	-	3
2	1	-	7
2	1		36	4
2	2	-	4
2	1	-	2
2	1	-	45
2	2	-	16
2	2	-	96
2	1	-	7
2	1	-	11
2	2	-	11
2	1	-	47
2	1	-	43
2	1	-	54
2	1	-	33
2	2	-	10
2	1	-	3
2	1	-	13
2	1	-	98
2	1	-	12
4	2	-	12
2	1	-	22
2	1	-	39
2	1	-	2
2	1	-	29
2	1	-	20
4	1	-	33
2	1	-	26
2	1	-	9
2	1	-	7
2	1	-	6
2	1	-	8
2	1	-	52
2	1	-	7
2	1	-	11
2	1	-	27
2	1	-	113
2	1	-	24
2	1	-	41
2	1	-	47
2	1	-	11
2	1	-	32
2	1	-	3
2	1	-	3
2	1	-	23
2	1	-	20
1	1	52	60	4
2	1	-	85
2	1	-	13
2	1	-	116
4	1	-	12
2	1	-	9
3	1		4
2	1	-	40
2	1	-	24
2	1	-	2
1	1	46	34	1
2	1	-	4
2	1	-	113
2	1	-	10
2	1	-	15
2	1	-	1
2	1	-	6
2	1	-	7
2	1	-	20
2	2	-	14
2	1		63
2	2	-	52
2	1	-	6
2	1	-	10
2	1	-	20
2	1	-	24
2	1	-	5
2	1	-	9
2	1	-	14
4	1	-	43
2	1	-	6
2	1	-	39
2	2	-	22
2	1	-	17
2	1	-	25
2	1	-	34
2	1	-	8
2	1	-	5
1	1	81	62	4
2	1	-	2
2	1	-	17
2	1	-	10
2	1	-	25
1	1	43	50	4
2	1	-	38
2	2	-	13
2	2	-	17
2	2	-	12
2	2	-	30
2	1		13
2	1	-	112
4	1	-	16
2	1	-	3
2	1	-	12
2	1	-	35
1	1	53	50	4
2	1	-	4
4	1	-	32
2	1	-	23
2	1	-	14
2	1	-	4
2	1	-	15
2	1	-	25
2	1	-	8
2	1	-	2
2	1	-	75
2	2	-	3
4	1	-	17
2	1	-	4
2	1	-	8
2	1	-	47
2	1	-	13
4	1	-	3
2	1	-	36
2	1	-	29
2	1	-	32
2	1	-	55
2	1	-	50
2	1	-	22
2	1	-	126
2	1	-	50
2	1	-	9
2	1	-	8
2	1	-	5
2	1	-	40
2	1	-	41
2	1	-	18
2	1	-	20
2	1	-	6
2	1	-	23
2	1	-	7
2	1	-	7
2	1	-	38
2	1	-	5
2	1	-	62
2	1	-	27
2	1	-	1
2	1	-	7
2	1	-	16
2	1	-	8
2	1	-	27
2	1	-	14
2	1	-	29
2	1	-	16
2	1	-	21
2	1	-	21
2	1	-	5
2	1	-	3
2	1	-	12
2	2	-	26
2	2	-	10
2	1	-	17
2	1	-	28
2	1	-	20
2	1	-	17
2	1	-	30
2	1	-	2
2	1	-	26
2	1	-	8
2	1	-	19
2	1	-	5
2	1	-	47
2	1	-	18
2	1	-	68
2	1	-	11
2	1	-	33
2	1	-	20
2	1	-	10
2	2	-	14
2	2	-	5
2	1	-	23
2	1	-	19
2	1	-	9
2	1	-	139
2	1	-	29
2	1	-	3
2	1	-	6
2	1	-	102
2	1	-	148
2	1	-	8
2	1	-	9
2	1	-	52
1	1	14	22	1
2	1	-	18
2	1	-	44
2	1	-	40
2	1	-	21
2	2	-	14
2	1	-	30
2	1	-	2
2	1	-	10
2	1	-	7
1	1	42	42	4
2	1	-	19
2	1	-	20
2	1	-	11
2	1	-	18
2	1	-	4
2	1	-	46
4	1	-	21
2	1	-	14
2	1	-	23
2	1	-	16
2	1	-	39
2	1	-	7
2	1	-	34
2	1	-	3
2	1	-	24
2	1	-	28
2	1	-	5
2	1	-	23
2	1	-	8
2	2	-	12
2	1	-	72
2	1	-	43
2	1	-	26
4	1	-	6
2	1	-	25
2	1	-	46
2	1	-	18
2	1	-	6
2	1	-	28
2	1	-	23
2	1	-	30
2	1	-	17
1	1	70	71	4
2	1	-	12
2	1	-	8
2	1	-	22
2	1	-	50
2	1	-	22
2	1	-	13
2	1	-	11
2	1	-	4
2	1	-	9
2	1	-	19
2	1	-	15
2	1	-	29
2	1	-	32
2	1	-	15
2	1	-	50
2	1	-	8
2	1	-	20
2	1		49
2	1	-	25
2	1	-	37
2	1	-	49
2	1	-	173
2	1	-	169
2	1	-	13
2	1	-	63
2	1	-	8
2	1	-	32
2	1	-	50
2	1	-	5
2	1	-	4
2	1	-	14
1	1	8	46	4
2	1	-	25
1	1	16	31	1
2	1	-	16
2	1	-	8
2	1	-	5
2	1	-	22
2	1	-	3
2	1	-	123
1	1	38	40	4
2	1	-	2
2	1	-	35
2	1	-	3
2	1	-	22
2	1	-	34
2	1	-	2
2	2	-	13	2
2	1	-	33
2	1	-	9
2	1	-	23
2	1	-	28
2	1	-	11
1	1	27	32	4
2	2	-	18	2
2	1	-	7	1
2	1	-	35
2	1	-	28
2	1	-	32
2	1	-	5
2	1	-	36	1
2	1	-	7
2	1	-	6
2	1	-	13
2	1	-	12
2	1	-	36
2	1	-	5
2	1	-	63
2	1	-	42	2
2	2	-	10	2
2	1	-	8
2	2	-	2	2
2	2	-	17	2
2	1	-	31
2	1	-	23
2	1	-	6
2	1	-	26
2	1	-	16
2	1	-	8
1	1	7	30	4
2	1	-	2
2	1	-	6
2	1	-	6	1
2	1	-	12
2	1	-	30
2	1	-	19
2	2	-	2	2
2	2	-	16
2	1	-	17
2	2	-	36
2	1	-	27
2	1	-	16
2	1	-	16
2	1	-	24
2	1	-	60
2	1	-	3
2	1	-	9
2	1	-	25
2	1	-	50
2	1	-	10
2	1	-	11
2	1	-	2
2	1	-	19
2	1	-	34
2	1	-	20
2	1	-	5
2	1	-	11
2	1	-	63
2	1	-	6
2	1	-	44
2	1	-	20
2	2	-	33	2
2	1	-	15
2	1	-	17
2	1	-	12
1	1	39	77	1
2	1	-	44
2	1	-	8
2	1	-	10
2	1	-	17
2	1	-	11
2	1	-	27
2	1	-	15
2	1	-	11
2	1	-	31
2	1	-	8
2	1	-	9
2	1	-	19
2	1		50
2	1	-	23
2	1	-	1
2	1	-	6
2	1	-	28
2	2	-	4
1	1	58	59	4
2	2	-	17
2	1	-	12
2	2	-	16
2	2	-	33
2	2	-	28

## Sheet: CRBSI
Age	Sex	BMI	Classification	Catherther insertion-bloodstream infection	Other catheters	Ward type	Severe sepsis or septic shock	Staphylococcus aureus (OXA S)	Staphylococcus aureus (OXA R)	Coagulase-negative staphylococcus	Enterococcus	Other gram-positive bacteria	E. coli	K. pneumoniae	P. aeruginosa	A. baumanii	Other gram-negative bacteria	Candida albicans	Other candida spp.	Charlson's co-morbidity index	DM	Pph vascular dz	Any malignancy	CKD (GFR<60 x 3months)	Chronic pulmonary dz	Liver cirrhosis	Heart diseases	Neurologic disease	Rheumatic disease	Number of lumens	Site of insertion	Catheter maintenance days	Chlorohexidine-impregnated sponge dressing	Lipid-containing parenteral nutrition, days	Other catheter-associated complications	Immunosuppressant	Chemotherapy	Antibiotics 1weeks	WBC	BUN	Cr	Albumin	CRP	procalcitonin	Appropriate empirical antibiotics (within 72hrs from the first culture)	30-day mortality
19	F	20.4491	1	37	4	2	Y	-	-	-	o	-	-	-	-	-	-	-	-	1	N	N	N	N	N	N	N	N	Y	1	4	45		37	N	Y	N	4th, FQ	6400	14.8	0.17	3.9	<0.3	-	Y	Alive
83	F	24.7708	1	71	4	2	N	-	-	o	-	-	-	-	-	-	-	-	-	8	Y	N	N	N	N	N	Y	Y	N	1	4	75		71	N	N	N	None	2500	23.8	0.55	3	3.4	-	N	Alive
68	F	27.3546	1	56	4	2	N	-	-	-	-	-	-	-	-	-	-	-	o	6	Y	N	Y	N	N	N	N	Y	N	1	4	64		39	N	N	N	colistin	8200	13.3	1.72	3.1	8.27	-	N	Alive
90	M	24.3483	1	31	4	2	N	-	-	o	-	-	-	-	-	-	-	-	-	8	N	Y	Y	N	Y	N	Y	Y	N	1	4	41		0	N	N	N	3rd	13000	25.4	1.04	3.5	2.64	-	N	Alive
67	F	24.7737	1	26	4	2	N	-	-	o	-	-	-	-	-	-	-	-	-	11	N	Y	Y	N	N	N	N	Y	N	1	4	33		26	N	N	N	None	3700	32.2	0.48	3.3	1.03	-	N	Alive
84	F	24.7708	1	35	4	2	N	-	-	-	-	-	-	-	-	-	-	-	o	8	Y	N	N	N	N	N	Y	Y	N	1	4	58		35	N	N	N	BL/BLI	2900	33.1	0.99	N/A	9.65	-	N	Death
75	F	18.0802	1	8	4	2	N	-	-	o	-	-	-	-	-	-	-	-	-	7	Y	N	N	Y	N	N	N	Y	N	1	4	20		8	N	N	N	None	6600	44.7	0.79	2.8	2.88	-	N	Alive
83	F	17.78	1	22	4	2	N	-	-	-	-	-	-	-	-	-	-	-	o	12	Y	N	Y	N	N	N	N	N	Y	1	4	22		22	N	N	N	None	9900	18.9	0.52	3.1	0.88	-	N	hopeless discharge
87	F	22.5	1	19	4	1	Y	-	-	o	-	-	-	-	-	-	-	-	-	4	N	N	N	N	N	N	N	N	N	1	4	21		19	N	N	N	Tigecycline	4700	43.3	0.56	N/A	11.67	-	N	Death
74	F	23.8054	1	88	4	2	Y	-	-	-	-	-	-	-	-	-	-	-	o	4	N	N	N	N	N	N	N	Y	N	1	4	92		74	N	N	N	None	7800	10.9	0.3	3.5	7.2	-	N	Alive
52	F	15.8079	1	40	4	2	Y	-	-	-	-	-	-	o	-	-	-	-	-	1	N	N	N	N	N	N	N	Y	N	1	4	41		1	N	Y	N	None	9500	15.2	0.45	3	1.77	-	Y	Alive
85	F	17.1468	1	182	4	2	N	-	-	-	-	-	-	-	-	-	-	-	o	9	N	Y	Y	N	N	N	Y	Y	N	1	4	183		36	N	Y	N	BL/BLI	4800	5.4	0.56	3.1	<0.3	-	Y	Alive
21	F	20.4491	1	23	4	2	N	-	-	o	-	-	-	-	-	-	-	-	-	1	N	N	N	N	N	N	N	N	Y	1	4	24		23	N	Y	N	None	8700	16.3	0.17	3.5	<0.3	0.07	Y	Alive
73	F	24.7989	1	9	4	2	Y	-	-	-	-	-	-	-	-	-	-	o	-	5	N	N	N	N	N	N	Y	Y	N	1	4	16		9	N	N	N	BL/BLI	7200	2.4	0.6	3.4	0.98	-	N	Alive
87	F	17.1468	1	150	4	2	Y	-	o	-	-	-	-	-	-	-	-	-	-	9	N	Y	Y	N	N	N	Y	Y	N	1	4	151		19	N	N	N	BL/BLI	11100	18.9	0.34	5.7	3.44	-	Y	Death
62	M	29.223	1	75	4	2	N	-	-	o	-	-	-	-	-	-	-	-	-	8	N	N	Y	N	N	N	N	N	N	1	4	79		32	N	N	N	None	3300	11	0.7	3	7.4	-	N	Death
43	F	26.7769	1	17	4	2	N	-	-	o	-	-	-	-	-	-	-	-	-	6	N	N	Y	N	N	N	N	N	N	1	4	38		13	N	N	N	4th CEP	2700	14	0.7	4.5	2	-	N	Alive
74	F	21.1187	1	38	4	2	Y	-	-	-	-	-	-	-	-	-	-	o	-	10	Y	N	Y	N	N	N	N	Y	N	1	4	49		16	N	N	Y	BL/BLI, FQ, fluconazole	4900	24	1.4	3.3	8.1	-	Y	Death
85	F	19.313	1	31	4	2	N	-	-	o	-	-	-	-	-	-	-	-	-	6	N	N	N	N	N	N	Y	Y	N	1	4	34		16	N	N	N	None	6500	22.9	0.89	3.3	3.2		Y	Alive
85	F	19.313	1	26	4	2	Y	-	-	-	-	-	-	-	-	-	-	-	o	6	N	N	N	N	N	N	Y	Y	N	1	4	31		18	N	N	N	BL/BLI	7200	29	1.04	3.2	7.6		N	Death
47	F	17.1982	1	11	4	2	Y	-	-	-	-	-	-	-	-	-	-	-	o	1	N	N	N	N	N	N	N	N	Y	1	4	14		9	N	Y	N	BL/BLI, 4th CEP	7200	29.7	0.65	3.2	0.3	-	N	Alive
87	F	15.5556	1	28	4	2	N	-	-	o	-	-	-	-	-	-	-	-	-	7	N	N	Y	N	N	N	N	Y	N	1	4	30		28	N	N	N	None	8000	11.1	0.42	3	8.9	-	Y	Alive
82	F	24.7708	1	35	4	2	N	-	-	o	-	-	-	-	-	-	-	-	-	8	N	N	N	N	N	N	N	N	Y	1	4	40		35	N	N	N	None	4300	9	0.66	3.2	3.2	-	N	Alive
78	F	22.611	1	16	4	2	Y	-	-	-	-	-	-	-	-	-	-	o	-	6	N	N	Y	Y	N	N	N	N	N	1	4	17		17	N	Y	N	Linezolid	121000	26.8	3.28	2.9	44.1	28.1	Y	Death
25	M	20.7995	1	27	4	1	N	-	-	-	o	-	-	-	-	-	-	-	-	1	Y	N	N	N	N	N	N	N	N	1	4	40		27	N	N	N	None	2700	20.7	0.8	3.8	7.3	-	N	Alive
89	M	24.3483	1	52	4	2	N	-	-	o	-	-	-	-	-	-	-	-	-	8	N	Y	Y	N	Y	N	Y	Y	N	1	4	61		52	N	N	N	BL/BLI	8300	26.1	1.13	N/A	1.18	-	N	Alive
79	F	18.0172	1	81	4	2	N	-	-	o	-	-	-	-	-	-	-	-	-	7	Y	N	N	N	N	N	Y	N	N	1	4	83		30	N	N	N	Carba	16700	30.7	2.05	3.1	16.44	0.11	Y	Death
62	M	20.447	1	43	4	2	N	-	-	-	-	-	-	-	-	-	-	o	-	4	N	N	Y	N	N	N	N	N	N	1	4	48		24	N	N	N	3rd CEP	7700	34	0.53	2.7	2		Y	Alive
42	M	23.3887	1	53	4	1	N	-	-	o	-	-	-	-	-	-	-	-	-	3	N	N	N	N	N	N	N	Y	N	1	4	56		44	N	N	N	None	11600	33	1.36	3.1	1.51	-	Y	Alive
56	F	24	1	42	4	2	N	-	-	-	-	-	-	-	-	-	-	o	-	3	N	N	Y	N	N	N	N	N	N	1	4	45		9	N	N	N	3rd CEP	13400	3.2	0.54	3.3	7.82	<0.05	Y	Alive
75	M	29.38	1	70	4	2	N	-	-	-	-	-	-	-	-	-	-	-	o	5	Y	N	N	N	Y	N	N	Y	N	1	4	70		0	N	N	N	BL/BLI, metronidazole	7700	26.5	0.68	2.9	19.52	0.06	N	Death
66	F	25.4081	1	8	4	2	Y	-	-	-	-	-	-	-	-	o	-	-	-	4	Y	N	N	N	N	N	N	N	Y	1	4	47		6	N	Y	N	TMP/SMX	6700	35.2	0.72	2.6	22.06	-	Y	Alive
80	F	16.6603	1	38	4	2	Y	-	-	-	-	-	-	-	-	o	-	-	-	6	Y	N	N	N	N	N	Y	N	N	1	4	39		0	N	N	N	Nafcillin	5600	19	0.41	2	2.88	-	Y	Death
68	M	29.7521	1	27	4	2	N	-	-	o	-	-	-	-	-	-	-	-	-	4	N	N	Y	N	N	N	N	N	N	1	4	31		22	N	N	N	None	29100	97.1	4.38	2.2	24.94	-	N	Alive
84	M	18.937	1	7	4	2	Y	-	-	-	-	-	-	-	-	-	-	-	o	5	N	N	N	N	N	N	N	Y	N	1	4	10		6	N	N	N	BL/BLI	7800	14.9	0.7	2.7	0.77	-	Y	Alive
56	F	24	1	58	4	2	Y	-	-	-	-	-	-	-	-	-	-	o	-	3	N	N	Y	N	N	N	N	N	N	1	4	61		52	N	N	N	FQ	10200	5.8	0.35	3.4	7.45	-	Y	Hopeless discharge
